# Supplementary material for: Deciphering Molecular Aspects of Potential α-Glucosidase Inhibitors within Aspergillus terreus: A Computational Odyssey of Molecular Docking-Coupled Dynamics Simulations and Pharmacokinetic Profiling
Source: Metabolites. 2023 Aug 12;13(8):942. doi: 10.3390/metabo13080942 (PMC10456934; doi:10.3390/metabo13080942)
Supplement: Supplementary file 1 [file metabolites-13-00942-s001.zip]

Archive with 1 entries (1 files):
- metabolites-2510088-supplementary.pdf
